# Supplementary material for: Heliotropium procubens Mill: Taxonomic Significance and Characterization of Phenolic Compounds via UHPLC–HRMS- In Vitro Antioxidant and Enzyme Inhibitory Activities
Source: Molecules. 2023 Jan 19;28(3):1008. doi: 10.3390/molecules28031008 (PMC9921235; doi:10.3390/molecules28031008)
Supplement: Supplementary file 1 [file molecules-28-01008-s001.zip]

Archive with 1 entries (1 files):
- molecules-2138940-supplementary.pdf
